# Supplementary material for: A Novel Modified ZIF-8 Nanoparticle with Enhanced Interfacial Compatibility and Pervaporation Performance in a Mixed Matrix Membrane for De-Alcoholization in Low-Concentration Solutions
Source: Molecules. 2024 Sep 20;29(18):4465. doi: 10.3390/molecules29184465 (PMC11433669; doi:10.3390/molecules29184465)
Supplement: Supplementary file 1 [file molecules-29-04465-s001.zip]

Archive with 1 entries (1 files):
- molecules-3163641-supplementary.pdf
